# Supplementary material for: Excited State-Specific CASSCF Theory for the Torsion of Ethylene
Source: J Chem Theory Comput. 2024 Jun 7;20(12):5105–14. doi: 10.1021/acs.jctc.4c00212 (PMC11209946; doi:10.1021/acs.jctc.4c00212)
Supplement: Supplementary file 1 — ct4c00212_si_001.xyz [file ct4c00212_si_001.xyz]

6
Planar ethylene (aug-cc-pVDZ) in atomic units (bohr)
H    2.32345976    1.74287672     0.00000000
H   -2.32345976    1.74287672     0.00000000
H    2.32345976   -1.74287672    -0.00000000
H   -2.32345976   -1.74287672     0.00000000
C    1.26026583    0.00000000     0.00000000
C   -1.26026583    0.00000000     0.00000000
