# Supplementary material for: Excited State-Specific CASSCF Theory for the Torsion of Ethylene
Source: J Chem Theory Comput. 2024 Jun 7;20(12):5105–14. doi: 10.1021/acs.jctc.4c00212 (PMC11209946; doi:10.1021/acs.jctc.4c00212)
Supplement: Supplementary file 2 — ct4c00212_si_002.xyz [file ct4c00212_si_002.xyz]

6
Planar ethylene (6-31G) in atomic units (bohr)
H         2.3501097805    1.7418028130    0.0000000000
H         2.3501097805   -1.7418028130   -0.0000000000
H        -2.3501097805    1.7418028130    0.0000000000
H        -2.3501097805   -1.7418028130   -0.0000000000
C         1.2620609877    0.0000000000    0.0000000000
C        -1.2620609877    0.0000000000    0.0000000000
